# Supplementary material for: The Impact of Sport Activity Shut down during the COVID-19 Pandemic on Children, Adolescents, and Young Adults: Was It Worthwhile?
Source: Int J Environ Res Public Health. 2022 Jun 28;19(13):7908. doi: 10.3390/ijerph19137908 (PMC9265880; doi:10.3390/ijerph19137908)
Supplement: Supplementary file 1 [file ijerph-19-07908-s001.zip]

Archive with 1 entries (1 files):
- ijerph-1773602-supplementary.pdf
